# Supplementary material for: Dyscalculia in Early Adulthood: Implications for Numerical Activities of Daily Living
Source: Brain Sci. 2022 Mar 11;12(3):373. doi: 10.3390/brainsci12030373 (PMC8946289; doi:10.3390/brainsci12030373)
Supplement: Supplementary file 1 [file brainsci-12-00373-s001.zip]

Archive with 4 entries (4 files):
- Spreadsheet S1 - Demographic characteristics of the participants.xlsx
- Spreadsheet S2 - Raw NADL scores.xlsx
- Spreadsheet S3 - Neuropsychological assessment and treatment.xlsx
- Table S4 - Comparison between DD and controls for the complete NADL battery.pdf
