# Supplementary material for: Dyscalculia in Early Adulthood: Implications for Numerical Activities of Daily Living
Source: Brain Sci. 2022 Mar 11;12(3):373. doi: 10.3390/brainsci12030373 (PMC8946289; doi:10.3390/brainsci12030373)
Supplement: Supplementary file 1 [file brainsci-12-00373-s001.zip › Spreadsheet S1 - Demographic characteristics of the participants.xlsx]

## Sheet: Demographic characteristics
Code Number	Group	Sex	Age	Scholarity
1	DD	Female	40	8
2	DD	Female	43	15
3	DD	Female	38	8
4	DD	Male	19	12
5	DD	Female	19	13
6	DD	Female	19	13
7	DD	Female	35	14
8	DD	Female	21	13
9	DD	Female	23	15
10	DD	Female	21	13
11	DD	Female	18	12
12	DD	Male	18	11
13	DD	Male	20	14
14	DD	Female	44	13
15	DD	Male	41	17
16	DD	Female	28	19
17	DD	Female	18	12
18	DD	Female	19	11
19	DD	Female	26	15
20	DD	Male	22	15
21	DD	Female	33	15
22	DD	Female	18	10
23	DD	Male	18	10
24	DD	Female	18	13
25	DD	Male	18	12
26	DD	Male	18	12
27	control	Male	32	13
28	control	Male	26	18
29	control	Female	35	11
30	control	Female	27	18
31	control	Female	23	17
32	control	Female	37	13
33	control	Male	37	13
34	control	Male	29	16
35	control	Male	25	18
36	control	Female	27	18
37	control	Female	36	13
38	control	Male	26	18
39	control	Male	36	18
40	control	Male	39	11
41	control	Female	33	13
42	control	Male	38	10
43	control	Male	21	13
44	control	Female	24	13
45	control	Male	40	13
46	control	Female	17	11
47	control	Female	17	11
48	control	Male	22	16
49	control	Female	17	11
50	control	Female	18	12
51	control	Female	18	12
52	control	Male	18	12
