# Supplementary material for: Dyscalculia in Early Adulthood: Implications for Numerical Activities of Daily Living
Source: Brain Sci. 2022 Mar 11;12(3):373. doi: 10.3390/brainsci12030373 (PMC8946289; doi:10.3390/brainsci12030373)
Supplement: Supplementary file 1 [file brainsci-12-00373-s001.zip › Spreadsheet S2 - Raw NADL scores.xlsx]

## Sheet: NADL
Code Number	Group			INTERVIEW		Time	Measure	Transport	Comunication	General	Money	TOTAL INFORMAL		Comparison	Number line	Digits	Total number comprehension	Reading numbers	Dictation	Total reading and writing	Mental addition	Mental subtraction	Mental multiplication	Total mental calculation	Arithmeticall rules	Addition principles	Multiplication principles	Total rules	Written addition	Written subtraction	Written multiplication	Total written calculation	TOTAL FORMAL
1	DD			8		5	1	1	1	5	8	21		6	1	9	16	5	5	10	5	4	3	12	6	3	4	13	5	3	3	11	62
2	DD			8		5	1	1	1	7	7	22		6	0	10	16	5	5	10	6	6	6	18	7	4	4	15	2	3	4	9	68
3	DD			10		5	0	1	1	7	7	21		5	1	10	16	5	5	10	6	6	4	16	5	4	3	12	6	6	5	17	71
4	DD													6	1	10	17	5	5	10	6	6	5	17	7	4	4	15	6	4	2	12	71
5	DD													6	1	10	17	5	4	9	6	5	3	14	7	4	2	13	5	4	2	11	64
6	DD													6	1	10	17	5	5	10	3	5	4	12	7	4	3	14	6	6	3	15	68
7	DD			8		5	1	1	1	7	8	23		5	1	10	16	5	4	9	6	5	4	15	6	3	3	12	3	4	3	10	62
8	DD			5		5	1	1	1	6	6	20		6	1	10	17				5	6	6	17	7	4	4	15	6	6	4	16
9	DD			7										5	1	9	15	5	5	10	6	6	4	16	6	4	4	14	6	3	4	13	68
10	DD			9		4	1	1	1	7	6	20		6	1	10	17	5	5	10	6	6	3	15	6	3	3	12	3	3	1	7	61
11	DD			7		4	1	0	1	5	6	17		5	1	10	16	5	5	10	6	5	2	13	7	4	4	15	5	6	1	12	66
12	DD			10		4	0	1	1	5	6	17		6	1	10	17	5	5	10	6	6	2	14	7	4	4	15	6	3	2	11	67
13	DD			10		5	1	1	1	7	8	23		6	1	10	17	5	5	10	6	6	6	18	7	1	4	12	6	4	2	12	69
14	DD			7		4	1	1	1	6	7	20		6	1	10	17	5	5	10	6	6	3	15	7	4	3	14	6	4	1	11	67
15	DD			8		5	1	1	1	6	8	22		6	1	10	17	5	5	10	6	6	4	16	7	4	3	14	6	6	5	17	74
16	DD			10		5	1	1	1	6	8	22		6	1	10	17	5	5	10	6	5	6	17	7	3	4	14	6	6	5	17	75
17	DD			7		2	1	1	1	5	7	17		6	1	10	17	5	5	10	6	6	4	16	7	1	1	9	4	3	2	9	61
18	DD			10		5	1	0	1	7	6	20		6	1	10	17	5	5	10	5	6	4	15	7	4	4	15	4	5	4	13	70
19	DD			6		4	1	1	1	6	8	21		6	1	10	17	5	5	10	6	6	3	15	7	4	4	15	6	4	2	12	69
20	DD			8		5	1	1	1	5	7	20		6	1	10	17	5	5	10	6	6	4	16	7	3	3	13	6	6	2	14	70
21	DD			6		4	1	0	1	7	8	21		6	1	10	17	5	5	10	6	5	5	16	5	4	3	12	6	6	3	15	70
22	DD			7		5	1	0	1	6	7	20		6	1	9	16	5	5	10	5	5	2	12	7	4	3	14	6	4	1	11	63
23	DD													6	1	10	17				6	6	2	14	5	3	3	11	5	3	1	9
24	DD			7		4	0	0	1	5	7	17		6	1	10	17	5	5	10	6	6	3	15	7	4	4	15	5	5	3	13	70
25	DD			5		0	0	0	0	6	5	11		5	0	9	14	5	5	10	6	6	3	15	7	3	3	13	4	3	1	8	60
26	DD			9		4	0	0	1	5	6	16		6	1	10	17	5	5	10	5	5	5	15	7	4	4	15	5	3	2	10	67
27	control			9		5	1	1	1	7	8	23		6	1	10	17	5	5	10	6	6	3	15	7	4	4	15	5	6	2	13	70
28	control			10		5	1	1	1	6	8	22		6	1	10	17	5	5	10	6	6	5	17	7	4	3	14	6	5	5	16	74
29	control			10		5	1	1	1	5	8	21		6	1	9	16	5	5	10	6	6	6	18	7	4	4	15	6	6	3	15	74
30	control			10		5	1	1	1	6	8	22		6	1	10	17	5	5	10	6	6	6	18	7	4	4	15	6	5	5	16	76
31	control			10		5	1	0	1	7	8	22		6	1	8	15	5	4	9	6	6	5	17	7	4	4	15	5	6	3	14	70
32	control			10		5	1	1	1	6	7	21		6	1	10	17	5	5	10	6	6	6	18	7	4	4	15	4	6	5	15	75
33	control			10		5	1	1	1	6	7	21		6	1	10	17	3	5	8	6	6	5	17	6	3	4	13	6	4	4	14	69
34	control			10		5	1	1	1	7	8	23		6	1	10	17	5	5	10	6	6	6	18	7	4	4	15	6	5	4	15	75
35	control			10		5	1	1	1	6	8	22		6	1	10	17	5	5	10	6	6	5	17	7	3	3	13	6	6	5	17	74
36	control			10		5	1	1	1	6	8	22		6	1	9	16	5	5	10	5	6	5	16	7	4	4	15	6	6	3	15	72
37	control			9		5	1	1	1	6	8	22		6	1	10	17	5	5	10	6	6	6	18	7	4	3	14	5	6	5	16	75
38	control			10		5	1	1	1	7	8	23		6	1	10	17	5	5	10	4	6	5	15	7	4	4	15	6	6	2	14	71
39	control			10		5	1	0	1	6	5	18		6	1	9	16	5	5	10	6	6	5	17	6	4	4	14	6	5	2	13	70
40	control			10		5	1	1	1	6	8	22		6	1	10	17	5	5	10	6	6	6	18	7	3	4	14	4	6	5	15	74
41	control			10		4	1	1	1	7	8	22		6	1	10	17	5	5	10	6	6	6	18	7	4	4	15	6	6	5	17	77
42	control			10		5	1	1	1	5	8	21		6	1	10	17	5	5	10	6	6	6	18	6	4	4	14	6	5	4	15	74
43	control			10		5	1	0	1	7	8	22		6	1	8	15	5	5	10	5	6	5	16	7	4	4	15	5	5	3	13	69
44	control			9		5	1	0	1	7	8	22		6	1	10	17	5	4	9	4	5	5	14	7	4	4	15	5	5	3	13	68
45	control			10		5	1	0	1	6	7	20		6	1	10	17	4	5	9	6	6	6	18	7	3	3	13	6	5	4	15	72
46	control			10		5	1	0	1	7	8	22		6	1	9	16	5	5	10	6	6	6	18	7	4	4	15	3	5	4	12	71
47	control			9		4	1	0	1	7	8	21		6	1	10	17	5	5	10	6	6	6	18	7	4	4	15	6	6	5	17	77
48	control			10		5	1	1	1	7	8	23		6	1	10	17	5	5	10	6	6	6	18	7	4	4	15	6	5	5	16	76
49	control			9		5	1	1	1	6	6	20		6	1	10	17	5	5	10	6	6	6	18	7	4	4	15	5	6	3	14	74
50	control			9		5	1	1	1	7	7	22		6	1	10	17	5	5	10	6	6	6	18	7	4	3	14	6	6	5	17	76
51	control			10		5	1	1	1	7	7	22		6	1	10	17	5	5	10	6	6	6	18	7	4	4	15	5	6	5	16	76
52	control			9		3	1	1	1	7	8	21		6	1	10	17	5	5	10	6	6	5	17	7	4	4	15	5	5	2	12	71
