# Supplementary material for: Dyscalculia in Early Adulthood: Implications for Numerical Activities of Daily Living
Source: Brain Sci. 2022 Mar 11;12(3):373. doi: 10.3390/brainsci12030373 (PMC8946289; doi:10.3390/brainsci12030373)
Supplement: Supplementary file 1 [file brainsci-12-00373-s001.zip › Spreadsheet S3 - Neuropsychological assessment and treatment.xlsx]

## Sheet: Foglio1
																Protocollo Test Disturbi Specifici dell'Apprendimento (Angelini, Ghidoni, Barletta-Rodolfi, 2012)
			Severity levels (ranges from 0= absent to 5= very high impact)						Treatment received by the DD group during childhood							Words reading			Non-words reading			Text reading			Text comprehension	Text dictation	T1		T2		T3		Counting backward		Mental calculation		Fact retrieval		Wirtten calculation		Visual attention	MBT			Screening - Adult Dyslexia Check List (ADCL)	I.Q. (z scores)
Code Number	Group		Dyslexia	Dyscalculia	Dysorthographia	Dysgraphia	other		For DD	For other learning disorders	Logopedia, stuttering treatment, or treatment to support basic school skills	Psychological support	Other			time (z scores)	number of errors	speed (z scores)	time (z scores)	number of errors	speed (z scores)	time (z scores)	number of errors	speed (z scores)	number of errors	number of errors	time (z scores)	number of errors	time (z scores)	number of errors	time (z scores)	number of errors	time (z scores)	number of errors	time (z scores)	number of errors	time (z scores)	number of errors	time (z scores)	number of errors		numbers	cubes
1	DD		1	1	2	0	0									-2.6	6.5	-1.99	-1.5	4.5	-1.38	-5.16	10	-3.22	6	19	1.14	0	0.79	0.5	1.11	0	0.36	0	-1.8	-4.66	-0.63	-1.91	-0.48	-1.69					13	0.16
2	DD		0	1	0	0	0									0	0	-0.11	-0.49	2	-0.62	-0.37	3	-0.43	10	5	0.71	0	0.09	0	0.25	0	-0.75	1	-1.18	-1.47	1.07	0.09	0.1	1.56					6	-0.91		An extra battery (Mat. B in Prove MT avanzate, Cornoldi et al., 2010) was somministrated and the performance indicated "Richiesta di Attenzione" (Attention required). Almost all indicators were below the 10° centile
3	DD		1	1	1	0	0									-1.2	2.5	-1.2	-0.08	5.5	-0.28	-1.92	6	-1.63	9	13	-0.85	0	0.22	0	0.03	1	-2.56	2	-1.27	-3.6	-1.32	-4.71	-1.79	1.02					13	0.02
4	DD		1	1	1	0	ADHD									-0.83	3.5	-0.95	-0.45	6	-0.58	-1.44	8.5	-1.1	8	8	-0.11	0	-0.11	1	0.31	0	0.2	0	0.06	0.66	-3.33	-0.97	-2	-1.69						-0.45
5	DD		3	3	3	0	0		x (extra time and calculator)							-7.16	2	-3.23	-4.95	4.5	-2.42	-7.9	8	-3.07	7	8									-4.64	0.66	-0.94	-0.04	-0.42	1.56					18	1.06
6	DD		1	3	3	0	0		x (during middle school: calculator and simplified tests)		x (during 4^ and 5^ grade of primary school)	x (for one year during primary school)				-0.57	3	-0.7	-0.47	1	-0.55	-1.82	1	-1.46	10	11	-0.25	0	0	0	-0.3	0	-2.02	1	-3.4	-1.47	-3.49	-0.04	-2.54	0.48					10	-0.29
7	DD		1	2	1	0	0									-4.51	4	-2.83	-3.6	7	-2.48	-2.57	6	-1.88	10	8	0.04	0	-1.71	1	-2.63	2	-4.26	3	-3.13	-4.66	-1.25	-7.51	-0.25	-1.15					16	-1.16
8	DD		1	1	1	0	0		x (calculator and personal sheet with mathematical formulas, extra time for tests)	x (using computer for taking notes, ortographic mistakes not taken into account during written tests, programmed oral examinations)						0.03	0	-0.15	-0.92	0	-0.78	-0.44	4.5	-0.5	14	5	-0.87	0	-2.34	0.5	-0.89	0.5	-2.58	0	-1.8	-0.4	-1.09	-0.04	-0.53	0.48					12	-1.08
9	DD		1	1	1	0	0				x (at the age of 8)					-3.04	2	-1.95	-5.63	5.5	-2.06	-4.95	7.5	-2.78	6	11	0.03	0	-0.94	0.5	-0.4	1	-0.77	0	-2.33	-1.47	-2.17	-0.04	-1.03	0.48					14	-1.36
10	DD		1	1	1	1	0		x (calculator and personal sheet with mathematical formulas, extra time for tests)	x (using computer for taking notes, ortographic mistakes not taken into account during written tests, programmed oral examinations, use of maps during oral tests)			Personal tutor provided by the school during 3^ and 4^ grades of High school			-4.4	3.5	-2.9	-1.02	6.5	-0.98	-4.96	11.5	-2.65	10	10	-0.69	0	-1.36	1	0.11	0.5	-0.15	0	-1.62	-1.47	-2.02	-2.84	-0.67	-2.77					8
11	DD		0	1	3	0	0		x	x						-1.32	1	-1.36	0.82	2.5	0.74	0.74	3.5	0.55	11	18									-1.09	-0.4	-0.47	-3.78	-0.13	-0.61					8	-5.39
12	DD		1	3	1	0	0				x (during primary school)	X (Treatment for angry management)				-1.94	2.5	-1.77	-0.82	6.5	-0.85	-1.44	4	-1.13	15	11									-6.23	-3.6	-4.88	-1.91	-1.44	-2.23	-2.99	4	4		9	-0.78
13	DD		3	1	0	2	0				x (during 2011, stuttering treatment)					-7.86	1.5	-3.14	-2.9	1	-1.53	-8.82	1.5	-3.71	10	8									0.33	0.66	0.22	-2.84	-0.67	-2.23	-3.03	5	5		6	-1.07
14	DD		1	3	0	0	0									-0.83	4	-1.01	-3.94	1	-2.27	-1.78	3	-1.48	10	2	1.27	0	-1.8	2	-1.27	2.5			-2.42	0.66	-2.95	-2.84	-0.89	-2.23	-1.95	6	5		12	1.05
15	DD		1	1	0	1	0									-8.88	0	-4.06	-11.23	1	-4.19	-0.83	3	-0.8	14	0	-6.28	0	-7.41	2	-5.98	5.5	-5.82	1.5	-1.8	0.66	-2.95	-0.97	-1.13	1.56	-10.91	4	4		15	1.12
16	DD		1	1	1	0	0									-1.89	0.5	-1.69	-2.82	2.5	-1.51	-1.21	5	-1.44	12	8	-1.88	0	-2.93	1.5	-3.65	4.5			-4.55	-0.4	-1.79	-0.5	-0.66	-1.15	-6.5	5	5		10	-0.07
17	DD		1	5	3	5	0		x (calculator, personal sheets with mathematical formulas)	x (use of computer during written texts, personal maps)		x (for stress and axiety)				-0.4	0.5	-0.58	-0.31	4	-0.46	-1.19	4.5	-0.97	9	21							-2.73	0	-6.77	-3.6	-4.57	-1.91	0.07	-3.31		4	5		16
18	DD		1	1	0	1	0									-1.12	1	-1.2	-1.43	1.5	-1.22	-0.94	6.5	-0.81	8	3	-0.69	0	-3.14	1	-0.36	0			-2.42	-0.4	-1.09	-0.04	0.14	1.56	-1.48	6	5		8
19	DD		0	1	0	0	0									-0.8	1	-0.93	-1.31	1	-0.95	-0.85	5	-1.2	13	4	-1.88	0	-0.89	0	-0.83	0.5			-7.56	-2.53	-5.5	-0.97	-1.82	0.48	-2	5	5		4	1.02
20	DD		3	1	3	0	0				x					-4.61	6	-2.86	-2.76	4.5	-1.82	-4.63	7	-2.54	9	30	-1.53	1	-0.07	2.5	0.03	0.5			-4.2	-2.53	-1.02	-0.97	-2.23	-0.61	-0.16				9
21	DD		1	1	1	0	0									-0.58	1.5	-0.74	-1.06	7	-0.83	0.53	3.5	-0.04	11	7	-2.74	0	-1.91	0.5	-0.93	1.5			-0.83	-4.66	0.22	0.43	-0.31	0.48		6	5		9
22	DD		1	4	0	0	0					x (psychoteray for personal issues; treated with homeopathic medicines by a psychiatrist. Nevers assumed psychotropic medication).				-0.91	2	-1.03	-2.04	4.5	-1.52	-1.19	3.5	-0.97	11	3	-0.92	0	-0.88	0	-0.73	3									0.04	5			6
23	DD		0	5	0	1	0									0.27	0	0.12	1.81	0	2.61	0.62	0	0.42	11	2							-1.05	0	-5.7	-2.53	-7.2	-2.84	-2.31	-2.23					11	-1.21
24	DD		0	2	0	0	0									0.36	0	0.22	0.89	0	0.83	0.42	0	0.23	12	0	-3.26	0	-3.32	1	-3.75	1.5	-2.63	0	-2.78	-0.4	-3.57	-1.91	-1.96	1.56					8	0.81
25	DD		3	1	3	3	0				x (basic school skills and study method)					-3.48	1	-2.55	-0.92	0.5	-0.92	-3.12	2	-1.97	7	9	-2.07	0	-1.85	1.5	-0.73	2			-4.02	-1.47	-6.43	-5.64	-1.65	-2.23	-6.53	6	5		10
26	DD		1	4	1	0	0		x	x		x (psychopedagogical treatment)	Help provided by the special need teacher assigned to the whole class			-1.53	1	-1.5	-0.1	1	-0.29	-2.7	3.5	-1.78	8	7									-8.01	-2.53	-7.66	-0.97	-4.78	-2.77
			The level of severity was determined on the basis of both the test scores and the clinical judgment following the PARCC guidelines, namely the Italian National document on clinical recommendations regarding LSD (DSA Documento di Intesa PARCC 2011, https://www.miur.gov.it/documents/20182/187572/Raccomandazioni+cliniche+sui+DSA.pdf/9e6cb7ee-8046-4aa7-be3c-ef252a87bccd?version=1.0&t=1495444427432													Grey cells represent borderline scores. Yellow cells represent the scores that are below the norm.
